# Supplementary material for: Assessing Particle Release from Intraocular Lenses with a Combination of OptoFluidic Force Induction, μ-Raman and μ-FTIR
Source: Bioengineering (Basel). 2025 Oct 22;12(11):1138. doi: 10.3390/bioengineering12111138 (PMC12649333; doi:10.3390/bioengineering12111138)
Supplement: Supplementary file 1 [file bioengineering-12-01138-s001.zip]

Archive with 1 entries (1 files):
- bioengineering-3914133-supplementary.pdf
